# Supplementary material for: A Novel Method for Assessing the Chaperone Activity of Proteins
Source: PLoS One. 2016 Aug 26;11(8):e0161970. doi: 10.1371/journal.pone.0161970 (PMC5001627; doi:10.1371/journal.pone.0161970)
Supplement: S1 Dataset — Dataset includes all raw measurement data obtained throughout the study, separated into sheets according to the type of the measurement. (XLSX) [file pone.0161970.s001.xlsx]

## Sheet: 4.5nMCS+ERD10
concentr ERD10		slopes
4.5nM			blank BS	CS BS	CS+ERD10 BS			blank AS	CS AS	CS+ERD10 AS
			0.0001346	0.001354	0.001552			1.786e-05	0.0004684	0.000294
			1.511e-05	0.001681	0.001445			-2.747e-05	0.0007445	0.0002885
			9.89e-05	0.001798	0.001499			0.0005275	0.0001676	0.000114
			-0.0003379	0.001918	0.001412			-0.0003901	0.0004904	0.0001442
			4.121e-05	0.001276	0.001172			-6.044e-05	8.242e-05	0.0003571
			1.374e-05	0.00164	0.001177			-0.0003503	0.0003269	0.0002555
					0.001346			-0.000239	0.0002788	0.0003819
		average	-5.72333e-06	0.00161117	0.00137186				7.143e-05	0.0001264
		stdev	0.000169702	0.000250293	0.000149532					0.0001923
							average	-7.45643e-05	0.000328806	0.000239322
	normalised	average	-0.355229	100	85.1468		stdev	0.000309858	0.000231097	9.97411e-05
		stdev	10.5329	15.5349	9.28097
						normalised	average	-4.62797	20.408	14.854
							stdev	19.2319	14.3435	6.19061
45nM		slopes
			blank BS	CS BS	CS+ERD10 BS			blank AS	CS AS	CS+ERD10 AS
			8.516e-05	0.0005234	0.000294			-0.0001332	0.0001099	0.0001676
			0.0001113	0.0004148	0.0003434			-0.0001071	5.907e-05	0.0001772
			-6.456e-05	0.000239	0.000397			0.0001676	0.0002184	0.0001909
			0.0001154	0.0004272	0.0004739			4.945e-05	0.000136	0.0001181
				0.0002418	0.0002912				0.0001429	0.0003255
				0.0004629	0.0005357				2.335e-05	0.0001264
		average	6.1825e-05	0.00038485	0.0003892					0.0002624
		stdev	8.53146e-05	0.00011808	9.94604e-05		average	-5.8125e-06	0.000114937	0.000195443
							stdev	0.000140964	6.85052e-05	7.4471e-05
	normalised	average	16.0647	100	101.13	normalised	average	-1.51033	29.8653	50.7842
		stdev	22.1683	30.682	25.8439		stdev	36.6283	17.8005	19.3507
90nM		slopes
			blank BS	CS BS	CS+ERD10 BS			blank AS	CS AS	CS+ERD10 AS
			-0.0001374	0.0002157	0.001209			3.159e-05	9.753e-05	0.0003201
			0.0001003	0.0003654	0.0004629			-8.929e-05	0.0001168	0.0002596
			3.297e-05	0.0002349	0.0006429			0.0001415	0.000114	0.0002321
			2.335e-05	0.0003681	0.0008049			-0.0001305	7.555e-05	0.0001854
				0.0005948	0.0006896					0.0003915
				0.0004918	0.0006772					0.0002321
					0.0007129					0.0001676
					0.0005962					0.0002596
		average	4.805e-06	0.00037845	0.00072445		average	-1.1675e-05	0.00010097	0.000256
		stdev	0.000100795	0.000146306	0.000219203		stdev	0.000123123	1.89594e-05	7.2147e-05
	normalised	average	1.26965	100	191.426	normalised	average	-3.08495	26.6799	67.6443
		stdev	26.6336	38.6593	57.9211		stdev	32.5335	5.00976	19.0638
135nM		slopes
			blank BS	CS BS	CS+ERD10 BS			blank AS	CS AS	CS+ERD10 AS
			3.159e-05	0.001089	0.002144			-5.082e-05	0.0001291	0.0008585
			4.67e-05	0.001037	0.001023			-6.731e-05	0.0001896	0.0006346
			4.121e-06	0.0009945	0.001133			-1.923e-05	5.082e-05	0.0008187
			7.28e-05	0.0008832	0.001221			-5.22e-05	3.984e-05	0.0004657
				0.00104	0.001099			8.242e-06	7.555e-05	0.0003214
				0.000669	0.001264			-1.374e-05	-0.0001209	0.0004986
				0.0007253	0.001629				-0.0001717	0.0002885
		average	3.88027e-05	0.000919714	0.001359				0.0001099	0.0006799
		stdev	2.87114e-05	0.000165561	0.000397653				1.923e-05	0.0007376
									0.0002129	0.0009505
	normalised	average	4.219	100	147.763					0.0004203
		stdev	3.12177	18.0014	43.2365		average	-3.25097e-05	5.3434e-05	0.000606755
							stdev	2.87172e-05	0.000122843	0.000223333
						normalised	average	-3.53476	5.80985	65.9721
							stdev	3.1224	13.3566	24.2829
540nM		slopes
			blank BS	CS BS	CS+ERD10 BS			blank AS	CS AS	CS+ERD10 AS
			-9.615e-06	0.002064	0.002284			0.0001818	0.000361	0.002695
			-8.217e-05	0.001093	0.002645			0.0002771	0.0007019	0.002001
			0.0001661	0.001481	0.0018			0.0002343	9.79e-05	0.001673
			-0.0001914	0.001827	0.002222				0.0001538	0.001335
			6.119e-05	0.002252	0.002373				0.0001582	0.001299
			1.748e-06	0.001206	0.002651				0.0003269	0.003203
			-5.594e-05	0.001128	0.002734				0.0006311	0.001706
			0.0002002	0.001359	0.001582				0.0004633	0.002247
				0.001228	0.00168				0.0004449	0.001446
					0.001052					0.00114
					0.00133					0.001321
		average	1.12641e-05	0.00151533	0.00203209		average	0.000231067	0.000371	0.00182418
		stdev	0.000129289	0.000429114	0.000574548		stdev	4.77322e-05	0.000212195	0.000654657
	normalised	average	0.743343	100	134.102	normalised	average	15.2486	24.4831	120.382
		stdev	8.53203	28.3181	37.9156		stdev	3.14995	14.0032	43.2022
1080nM		slopes
			blank BS	CS BS	CS+ERD10 BS			blank AS	CS AS	CS+ERD10 AS
			-0.0001058	0.002109	0.002765			-0.0002582	0.0006593	0.003808
			0.0002005	0.002765	0.002544			5.357e-05	0.0006209	0.003545
			0.0002308	0.001177	0.002883			4.396e-05	0.0004602	0.002985
			0.0001538	0.001477	0.002827			6.044e-05	0.0008036	0.003593
			0.0001868	0.002827	0.002768			-0.0001717	0.0005371	0.003603
			-0.0002418	0.001878	0.002907			4.396e-05	0.0002376	0.00282
				0.001827	0.002444			-0.000261	0.0003063	0.003352
				0.002444	0.003159				0.0003475	0.003493
				0.001816	0.002849					0.002398
				0.001519	0.003375					0.002677
					0.002309					0.002547
		average	7.07167e-05	0.0019839	0.00280273		average	-6.98529e-05	0.000496563	0.00316555
		stdev	0.000195792	0.000551409	0.000302737		stdev	0.000153026	0.000194445	0.000493478
	normalised	average	3.56453	100	141.274	normalised	average	-3.52099	25.0296	159.562
		stdev	9.86907	27.7942	15.2597		stdev	7.71337	9.80115	24.8742
1350nM		slopes
			blank BS	CS BS	CS+ERD10 BS			blank AS	CS AS	CS+ERD10 AS
			0.0001415	0.001216	0.002859			-6.044e-05	0.0002404	0.003188
			0.0001717	0.001144	0.002699			-6.181e-05	0.0005467	0.00318
			-0.0002376	0.001731	0.002659			3.571e-05	0.0003764	0.003008
			-0.000228	0.001681	0.003674			6.868e-05	0.0002143	0.003567
			-0.0001374	0.002078	0.003441			-0.0002596	0.0002734	0.002963
			0.0001429	0.002306	0.003339			2.06e-05	0.0003695	0.003946
			0.0002734	0.001591	0.00343			-0.00025	0.0002143	0.003617
				0.00181	0.003265					0.002521
				0.001922	0.003801					0.002876
				0.001687	0.004467					0.003555
					0.004596					0.003169
										0.003839
		average	1.80714e-05	0.0017166	0.00347545		average	-7.24086e-05	0.000319286	0.00328575
		stdev	0.000212015	0.000353634	0.0006403		stdev	0.000133592	0.000121019	0.00042338
	normalised	average	1.05275	100	202.462	normalised	average	-4.21814	18.5999	191.41
		stdev	12.3509	20.6008	37.3005		stdev	7.78237	7.04991	24.6639
2700nM		slopes
			blank BS	CS BS	CS+ERD10 BS			blank AS	CS AS	CS+ERD10 AS
			0.0003379	0.001805	0.003662			2.885e-05	0.0002651	0.003837
			-0.0001854	0.002018	0.002856			9.615e-05	0.0003393	0.003492
			0.0002198	0.001232	0.003146			-7.555e-05	-2.335e-05	0.003419
			0.0002679	0.001973	0.002908				0.0004354	0.002865
			0.0002404	0.001376	0.00317				0.0003201	0.002457
			0.000125	0.001249	0.002981				0.0006168	0.00283
			-0.0001332	0.001359	0.001824				0.0003008	0.002666
					0.002514				0.0003352	0.002604
					0.003074				0.0002967	0.002106
					0.002883				0.0001016
					0.002725				4.533e-05
		average	0.000124629	0.00157314	0.00288573		average	1.64833e-05	0.000275725	0.00291956
		stdev	0.000204559	0.000345859	0.000456984		stdev	8.65155e-05	0.00018039	0.0005556
	normalised	average	7.92227	100	183.437	normalised	average	1.0478	17.527	185.587
		stdev	13.0032	21.9852	29.0491		stdev	5.49953	11.4669	35.3179

## Sheet: E.coli data calc
	extract cells 37°C	BS				AS
		blank	CS	CS+ext		blank	CS	CS+ext
		0.0003593	0.002026	0.001466		0.0002736	0.001478	0.002352
		0.0008297	0.003838	0.003555		0.0006099	0.001499	0.003737
		0.001234	0.001565	0.00403		0.0003527	0.002298	0.00317
		0.0007385	0.004567	0.004137		0.0007044	0.001838	0.004691
			0.003827				0.002199	0.00472
							0.001473
	average	0.000790375	0.003289	0.00317533		0.00048515	0.00158458	0.003734
	stdev	0.000359104	0.00111466	0.00113854		0.000204882	0.000372281	0.00101441
normalised	average	24.0309	100	96.544		14.7507	48.1783	113.53
	stdev	10.9183	33.8906	34.6165		6.2293	11.319	30.8424
	extract cells 42°C	BS				AS
		blank	CS	+ext		blank	CS	+ext
		0.0007978	0.003235	0.004754		0.0002571	0.001205	0.003493
		0.000767	0.00412	0.004244		0.000378	0.001448	0.004654
			0.004196	0.004654		0.0004352	0.001488	0.004043
			0.003355	0.001592		0.0006681	0.00142	0.004897
			0.001412	0.003769			0.001665	0.00403
			0.003324	0.002971			0.001004	0.003496
	average	0.0007824	0.003289	0.003664		0.0004346	0.00158458	0.00410217
	stdev	2.17789e-05	0.00111466	0.0012074		0.000172465	0.000372281	0.00058026
normalised	average	23.7884	100	111.402		13.2137	48.1783	124.724
	stdev	0.662174	33.8906	36.7102		5.24369	11.319	17.6425
			CS total average
			aver	SD
		BS	0.003289	0.00111466
		AS	0.00158458	0.000372281

## Sheet: Hsp70
ratio		slopes
			blank BS	CS BS	CS+Hsp70 BS			blank AS	CS AS	CS+Hsp70 AS
1:1			0.0006171	0.002942	0.001366			-6.198e-05	0.0006475	0.0004105
			0.0005727	0.001604	0.001487			0.0004048	0.000538	0.0002466
			0.0006756	0.002465	0.001331			0.0001433	0.0007222	0.0003345
			0.0006198	0.002322	0.001548			0.0004114	0.000378	0.000564
			0.0004796	0.001642	0.001271			-0.0002703	0.0004378	0.0006624
			0.0002356	0.002221	0.002476			0.0006536	0.0009556	0.0003178
			0.000611	0.002439	0.001677			7.429e-05	-1.978e-05	0.0002835
					0.001777				0.0002809	0.0005565
					0.001579				0.0006985	0.0005965
					0.002152				0.0003503	0.0006026
					0.00215				0.0001877	0.0002633
									0.000658
1:2		slopes
			blank BS	CS BS	CS+Hsp70 BS			blank AS	CS AS	CS+Hsp70 AS
			-0.000331	0.00114	0.002107			6.066e-05	0.0001187	0.0004875
			0.0004646	0.001539	0.002276			-4.747e-05	9.099e-05	0.0005178
			0.0004541	0.001436	0.002019			-0.0002268	0.0001569	0.0005029
			0.0005226	0.001855	0.00199			-0.0001451	0.0001859	0.0005938
				0.001802	0.001915			4e-05	0.0001916	0.0004607
				0.001084	0.001793			0.0002941	0.0002325	0.0005837
					0.001872				0.0001213	0.0002646
									0.00012	0.0003152
									0.0003719	0.0001152
									0.0001349	0.0002338
1:5 w and w/o ATP		slopes
			blank BS	CS BS	CS+Hsp70 BS	CS+Hsp70+ATP BS		blank AS	CS AS	CS+Hsp70 AS	CS+Hsp70+ATP AS
			0.0001578	0.001437	0.002282	0.002232		0.0004167	0.0004835	0.002114	0.00166
			0.0002571	0.001303	0.001928	0.001589		0.0002444	0.0006189	0.002117	0.001612
			-0.0001824	0.001401	0.002188	0.001257		0.000458	0.000564	0.002064	0.002147
			-9.67e-05	0.001366	0.001694	0.001273		0.000484	0.0007635	0.001912	0.002493
			-9.275e-05	0.00179	0.001971	0.00246		6.286e-05	0.0005574	0.001764	0.002292
			0.0001503	0.001412	0.002448	0.002036		0.0002497	0.0004703		0.002334
			0.0003582								0.002251
			0.00012
1:1 w ATP		slopes
			blank BS	CS BS	CS+Hsp70+ATP BS		blank AS	CS AS	CS+Hsp70+ATP AS
			0.0003936	0.002252	0.002053		3.5e-05	0.000455	0.0005536
			1.429e-05	0.00131	0.001748		0.0002793	0.0003264	0.0008214
			0.0003779	0.001235	0.002451		-0.0004014	0.0003386	0.0007907
			0.00028	0.001036	0.001419		-5.929e-05	0.0002707	0.0007929
			0.0003829	0.001206	0.00127		0.0001221		0.0007907
			0.0003907	0.00219	0.001241		-6.929e-05		0.000285
			0.0002857	0.002259	0.001279				0.0003843
					0.001518				0.0004529

## Sheet: Hsp90
ratio
		slopes
1:1			blank BS	CS BS	CS+Hsp90 BS			blank AS	CS AS	CS+Hsp90 AS
			2.071e-05	0.002769	0.002781			-6.198e-05	0.0006475	0.0004105
			0.0001971	0.002317	0.001854			0.0004048	0.000538	0.0003345
			0.0001507	0.001936	0.002638			0.0001433	0.0007222	0.000564
			0.0002479	0.002066	0.001621			-0.0002703	0.000378	0.0006624
			-0.0002636	0.001995	0.001566			7.429e-05	0.0004378	0.0003178
			-0.0001157	0.002309	0.001726				0.0009556	0.0002835
				0.002221	0.002156				0.0002809	0.0005565
				0.002014	0.001502				0.0006985	0.0005965
				0.001693	0.001536				0.0003503	0.0006026
					0.001654				0.0001877	0.0002633
									0.000658
1:2		slopes
			blank BS	CS BS	CS+Hsp90 BS			blank AS	CS AS	CS+Hsp90 AS
			6.071e-05	0.001864	0.001986			5.357e-05	0.0006129	0.001253
			4.143e-05	0.002523	0.002849			0.00026	0.0008657	0.0006321
			-0.0002493	0.001549	0.002336			0.001011	0.0004764	0.00113
			-0.0001693	0.002637	0.002037			-0.0001264	0.0006229	0.0009021
			0.0004829	0.002299	0.001994				0.0002021	0.001034
			8.429e-05	0.002167	0.001458				0.0001743	0.0009136
			-0.0001879	0.001409	0.002117				0.0006407	0.00093
				0.002096					0.0002379	0.0008829
				0.001531						0.0009307
				0.002247
1:5 w and w/o ATP		slopes
			blank BS	CS BS	CS+Hsp90 BS	CS+Hsp90+ATP BS		blank AS	CS AS	CS+Hsp90 AS	CS+Hsp90+ATP AS
			0.0001243	0.001761	0.002553	0.002877		0.0001214	0.002512	0.002991	0.002319
			-1.357e-05	0.001679	0.002401	0.00295		-0.0005686	0.002078	0.002309	0.001953
			-3.214e-05	0.002259	0.002968	0.00235		0.0002014	0.00109	0.002247	0.001796
			-7.714e-05	0.001865	0.002879	0.003127		-0.0001529	0.0007329	0.003015	0.002001
			3.143e-05	0.002281	0.003391	0.003459		0.0006264	0.0003571	0.002734	0.002514
			-0.0004193	0.002119	0.003232	0.002729		0.00041	0.0003507	0.002765
				0.002549		0.002878		0.0005707	0.0002521	0.002564
				0.002387		0.002519
1:1 w ATP		slopes
			blank BS	CS BS	CS+Hsp90 BS	CS+Hsp90+ATP BS		blank AS	CS AS	CS+Hsp90 AS	CS+Hsp90+ATP AS
			-0.0001586	0.00109	0.002704	0.001123		0.0001214	0.00109	0.002512	0.002991
			2.5e-05	0.0007329	0.00227	0.001517		8.571e-06	0.0007329	0.002078	0.002309
			-9.286e-05	0.0003571	0.002036	0.001407		-0.0005686	0.0003571	0.002247	0.002319
			0.0001393	0.0003507	0.001557	0.001164		0.0002014	0.0003507	0.003015	0.001953
			0.0005307	0.0002521	0.00155	0.001041		-0.0001529	0.0002521	0.002734	0.001796
			-0.0001364		0.001083			0.0006264		0.002765	0.002001
								0.00041		0.002564	0.002514
								0.0005707

## Sheet: GroEL
ratios
		slopes
1:1			blank BS	CS BS	CS+GroEL BS			blank AS	CS AS	CS+GroEL AS
			-0.0002724	0.001594	0.00131			-0.0003522	-1.103e-06	0.0002717
			0.0004864	0.001421	0.00181			0.0002842	0.0005658	0.0003404
			5.882e-05	0.001975	0.001877			-0.0001173	0.0005743	0.000232
			-0.0003857	0.002028	0.001892			0.0003485	0.0003371	0.0004051
				0.001862	0.001002				0.0003676	0.0006985
				0.001206	0.001387				-0.0004783	0.0003401
					0.001526				0.0004081	0.0004592
					0.001828				-0.0001382	0.0009592
										0.0006721
										0.0006316
1:2		slopes
			blank BS	CS BS	CS+GroEL BS			blank AS	CS AS	CS+GroEL AS
			-0.0002846	0.0009441	0.0006974			0.0004585	0.0008346	0.001087
			0.0003092	0.001163	0.0005882			8.456e-05	0.0002625	0.001082
			0.0005621	0.0009607	0.001278			-6.691e-05	0.000396	0.0008662
			-2.243e-05	0.0007901	0.001349			0.0003	0.0003357	0.0009143
			8.051e-05	0.0007261	0.001042			0.0002985	0.0001735	0.001098
			6.397e-05	0.001337	0.001064			4.632e-05	6.912e-05	0.0008779
			-3.64e-05	0.0008805	0.001282			-0.0003077	0.0002338	0.001138
				0.0008261	0.001272					0.001006
				0.0008699
1:5		slopes
			blank BS	CS BS	CS+GroEL BS			blank AS	CS AS	CS+GroEL AS
			5.524e-05	0.001847	0.001715			-0.000186	0.000442	0.002056
			0.0001909	0.00198	0.001483			5.594e-05	0.0005888	0.001372
			0.0006021	0.001671	0.001446			0.0002392	0.0003769	0.001373
			-5.524e-05	0.001432	0.001266			7.483e-05	0.000428	0.001502
			-3.217e-05	0.002156	0.001784			0.0004077	0.0009273	0.001223
			0.0001993	0.001504	0.001425			-7.762e-05	5.944e-05	0.001205
			0.000158	0.001359	0.001645			0.0002538	0.0004874	0.001073
			0.0002182		0.00155			0.0001469	0.0002657	0.001345
					0.001932					0.001036
					0.001826
					0.001222
1:10		slopes
			blank BS	CS BS	CS+GroEL BS			blank AS	CS AS	CS+GroEL AS
			4.228e-05	0.001233	0.001605				0.0005551	0.001586
			0.0001904	0.001174	0.001749			7.206e-05	5.588e-05	0.001632
			0.0004485	0.0009632	0.001544			0.000275	0.0001386	0.001715
			-6.397e-05	0.001237	0.001989			5.919e-05	0.0002335	0.0006592
			0.0007346	0.002239	0.001112			-0.0005143	-0.0001184	0.0008996
					0.001997			0.0004044	0.0002007	0.001105
					0.001506			-0.0001743	-5.478e-05	0.001769
					0.001181				-0.0002926	0.001425
					0.001496				0.0004985	0.001636
									-0.0002055	0.001975
									-0.0001074	0.001471
										0.001398
1:20
		slopes
			blank BS	CS BS	CS+GroEL BS			blank AS	CS AS	CS+GroEL AS
			0.0002904	0.0008393	0.001683			0.0002846	0.000393	0.001188
			0.0003404	0.001424	0.001796			-0.0001555	0.0002191	0.001993
			0.0001555	0.001343	0.00126			0.0003232	0.0002327	0.001643
			-0.0001408	0.001593	0.001199			0.0001195	9.375e-05	0.001868
			0.0001287	0.001641	0.001598			9.669e-05	3.64e-05	0.001872
			-0.0003199	0.001525	0.001195			-0.0002702	-7.868e-05	0.00142
				0.001641	0.001889				0.0001081	0.001376
				0.001293	0.001008				-8.015e-05	0.001724
					0.002136				0.0002886	0.001366
					0.002328				0.0003904	0.001516
									-0.0003221	0.001751
										0.001412
1:60	slopes
		blank BS	CS BS	CS+GroEL BS			blank AS	CS AS	CS+GroEL AS
		0.0002287	0.001257	0.002041			0.0001963	-7.978e-05	0.001648
		6.471e-05	0.001347	0.002084			7.794e-05	-0.0002754	0.001206
		-3.934e-05	0.001378	0.002008			0.0001629	0.0001585	0.001016
		0.0002923	0.0008165	0.002197			8.493e-05	-0.0001386	0.001097
		-0.0003901	0.001207	0.001751			-0.0004662	0.0001555	0.001174
		0.0002022	0.0014	0.001515			3.309e-06	0.0001868	0.001969
			0.001411	0.001575				5.147e-06	0.001788
				0.001626				-0.0001713	0.00181
				0.002071				-0.0001202	0.001612
				0.001983				0.0002018
				0.001941

## Sheet: ADH
	time [s] after start of reaction	Abs after mins of incubation at high temp
		0	10	20	40	60
	0	0.057	0.039	0.025	0.01	0.007
	5	0.073	0.05	0.032	0.012	0.007
	10	0.09	0.062	0.04	0.014	0.008
	15	0.106	0.073	0.046	0.016	0.008
	20	0.122	0.084	0.053	0.019	0.008
	25	0.138	0.095	0.06	0.021	0.009
	30	0.153	0.106	0.066	0.022	0.009
	35	0.169	0.117	0.072	0.024	0.009

## Sheet: CS
	time [s] after start of reaction	Abs after mins of incubation at high temp
		0	15	25	40
	0	0.195	0.176	0.166	0.152
	5	0.205	0.179	0.166	0.152
	10	0.213	0.183	0.166	0.152
	15	0.22	0.186	0.167	0.153
	20	0.226	0.19	0.168	0.153
	25	0.229	0.193	0.169	0.153
	30	0.232	0.197	0.17	0.154
	35	0.234	0.2	0.171	0.154

## Sheet: LDH
	time [s] after start of reaction	Abs after mins of incubation at high temp
		0	5	20	30	40
	0	0.05	0.055	0.007	-0.003	-0.008
	5	0.077	0.065	0.016	-0.009	-0.014
	10	0.116	0.076	0.03	-0.003	-0.01
	15	0.135	0.09	0.037	0	-0.009
	20	0.168	0.109	0.047	-0.003	-0.008
	25	0.182	0.126	0.059	-0.004	0.002
	30	0.213	0.146	0.066	-0.002	0.002

## Sheet: LUC
	time [min]	LUM	LUM	LUM
	0	192901	159484	129639
	10	46574	48402	32499
	15	22932	29281	29705
	20	22893	22338	22605
	25	20289	23615	23290
	30	25846	20863	20106
	35		18368	22943
